# Supplementary material for: Evaluation of a Quadrivalent Shigella flexneri Serotype 2a, 3a, 6, and Shigella sonnei O-Specific Polysaccharide and IpaB MAPS Vaccine
Source: Vaccines (Basel). 2024 Sep 24;12(10):1091. doi: 10.3390/vaccines12101091 (PMC11510904; doi:10.3390/vaccines12101091)
Supplement: Supplementary file 1 [file vaccines-12-01091-s001.zip]

Archive with 1 entries (1 files):
- vaccines-3161958-supplementary.pdf
